# Supplementary material for: Quantifying International Travel Flows Using Flickr
Source: PLoS One. 2015 Jul 6;10(7):e0128470. doi: 10.1371/journal.pone.0128470 (PMC4493158; doi:10.1371/journal.pone.0128470)
Supplement: S1 Dataset — This file contains the official estimates of the number of visitors to the UK, the number of Flickr users who visited the UK from different countries, and the socio-economic indicators discussed in the main text. (CSV) [file pone.0128470.s004.csv]

country	year	flickr	ons	flickr_log	ons_log	distance	commonwealth	language	visa	gdp_diff	population_log
ZAF	2013	55	226177	1.740362689494240	5.354448439312040	9079	1	1	1	-23706	7.7241282745
ZAF	2012	113	210758	2.0530784434834200	5.323784068658180	9079	1	1	1	-22526	7.7182935846
ZAF	2011	155	194230	2.1903316981702900	5.288316310166290	9079	1	1	1	-22890	7.7124779614
ZAF	2010	172	208004	2.2355284469075500	5.318071686699420	9079	1	1	1	-22821	7.7066810748
ZAF	2009	122	244585	2.0863598306747500	5.3884298189431800	9079	1	1	1	-23738	7.7009026165
ZAF	2008	142	273610	2.1522883443830600	5.437131966094330	9079	1	1	1	-25018	7.6951423039
USA	2013	2092	2790504	3.3205616801952400	6.445682649385090	5576	0	1	1	16934	8.4998641164
USA	2012	3137	2841049	3.496514518697750	6.453478724129870	5576	0	1	1	16977	8.4967549062
USA	2011	3639	2845543	3.560982055586240	6.454165152770430	5576	0	1	1	15054	8.4935731468
USA	2010	3649	2710615	3.5621738633646500	6.433067837296730	5576	0	1	1	14111	8.4904168398
USA	2009	3045	2877212	3.4835872969688900	6.458971862946320	5576	0	1	1	12169	8.4868150509
USA	2008	3077	2949808	3.4881274962474600	6.469793749112340	5576	0	1	1	12061	8.4830078027
SWE	2013	173	794295	2.2380461031288000	5.899981828721810	1434.39	0	0	0	7245	6.9819341621
SWE	2012	299	777572	2.4756711883244300	5.890740613460870	1434.39	0	0	0	7244	6.9786083898
SWE	2011	337	793945	2.5276299008713400	5.899790418014200	1434.39	0	0	0	6962	6.9753956388
SWE	2010	329	757742	2.5171958979499700	5.879521359920300	1434.39	0	0	0	5322	6.9721160634
SWE	2009	269	604327	2.4297522800024100	5.781271998003320	1434.39	0	0	0	2776	6.9684135960
SWE	2008	243	742502	2.385606273598310	5.870697627804460	1434.39	0	0	0	3269	6.9647138221
SAU	2013	21	107112	1.3222192947339200	5.029838128552140	4954	0	0	2	17571	7.4598276198
SAU	2012	37	110597	1.568201724066990	5.043743346669260	4954	0	0	2	17238	7.4516000172
SAU	2011	57	105244	1.7558748556724900	5.022197345921790	4954	0	0	2	14429	7.4434464948
SAU	2010	46	79325	1.662757831681570	4.89941008077245	4954	0	0	2	11045	7.4355001531
SAU	2009	21	88612	1.3222192947339200	4.947492538827110	4954	0	0	2	7541	7.4280760469
SAU	2008	19	93923	1.2787536009528300	4.972771955950360	4954	0	0	2	5620	7.4210501446
RUS	2013	97	213803	1.9867717342662400	5.330013794765670	2503	0	0	2	-12089	8.1568514804
RUS	2012	90	227520	1.954242509439320	5.357019579049670	2503	0	0	2	-11274	8.1558762916
RUS	2011	153	210996	2.184691430817600	5.324274222148910	2503	0	0	2	-12230	8.1552037853
RUS	2010	146	170489	2.1643528557844400	5.231696363425810	2503	0	0	2	-13706	8.1534658348
RUS	2009	125	137298	2.096910013008060	5.1376642109782700	2503	0	0	2	-15344	8.1520106864
RUS	2008	122	207764	2.0863598306747500	5.31757029800556	2503	0	0	2	-16071	8.1521550047
PRT	2013	135	286729	2.130333768495010	5.457471620058600	1586	0	0	0	-10317	7.0195236297
PRT	2012	276	291824	2.4409090820652200	5.465121005991120	1586	0	0	0	-9331	7.0218028338
PRT	2011	340	282947	2.531478917042250	5.451705093604970	1586	0	0	0	-8973	7.0235635583
PRT	2010	346	315718	2.5390760987927800	5.499299342987650	1586	0	0	0	-8378	7.0242023398
PRT	2009	257	255096	2.4099331233312900	5.406703648764450	1586	0	0	0	-9552	7.0240029550
PRT	2008	254	274519	2.404833716619940	5.4385724082017600	1586	0	0	0	-11255	7.0235889384
POL	2013	105	1358250	2.0211892990699400	6.132979713705760	1450	0	0	0	-12935	7.5858071808
POL	2012	206	1223387	2.3138672203691500	6.087563861270280	1450	0	0	0	-12429	7.5858652020
POL	2011	224	1058573	2.3502480183341600	6.024720812666250	1450	0	0	0	-13052	7.5858458625
POL	2010	216	1102145	2.3344537511509300	6.042238734767400	1450	0	0	0	-13863	7.5818778159
POL	2009	187	1041964	2.271841606536500	6.017852714288420	1450	0	0	0	-15857	7.5815127902
POL	2008	212	1492559	2.3263358609287500	6.173931507552150	1450	0	0	0	-18325	7.5812184983
NZL	2013	77	166081	1.8864907251724800	5.2203199511320800	18356	1	1	1	-1982	6.6503852423
NZL	2012	168	175490	2.225309281725860	5.244252373972470	18356	1	1	1	-2583	6.6466977313
NZL	2011	171	186965	2.2329961103921500	5.271760313865200	18356	1	1	1	-3089	6.6439656306
NZL	2010	193	187548	2.285557309007770	5.273112437222570	18356	1	1	1	-3910	6.6402627440
NZL	2009	185	187306	2.2671717284030100	5.272551689415580	18356	1	1	1	-4595	6.6350613107
NZL	2008	202	208856	2.305351369446620	5.3198469561606900	18356	1	1	1	-7179	6.6303159815
NOR	2013	153	850215	2.184691430817600	5.929528762780910	1155	0	0	0	29252	6.7062217721
NOR	2012	255	771500	2.406540180433960	5.887335930399170	1155	0	0	0	30061	6.7005802458
NOR	2011	271	739399	2.432969290874410	5.868878858876020	1155	0	0	0	27096	6.6948760440
NOR	2010	230	649362	2.361727836017590	5.812486870564730	1155	0	0	0	23492	6.6892424221
NOR	2009	231	573163	2.3636119798921400	5.758278147157140	1155	0	0	0	20467	6.6838325626
NOR	2008	203	688161	2.307496037913210	5.837690056304770	1155	0	0	0	24996	6.6783555564
NLD	2013	475	1921942	2.6766936096248700	6.283740277474030	357	0	0	0	7194	7.2254184620
NLD	2012	655	1735840	2.816241299991780	6.239509691854600	357	0	0	0	7708	7.2241434472
NLD	2011	812	1788697	2.9095560292411800	6.252536778592540	357	0	0	0	8348	7.2225363186
NLD	2010	666	1758078	2.823474229170300	6.2450381393487400	357	0	0	0	7332	7.2205106441
NLD	2009	609	1715460	2.7846172926328700	6.234380595909060	357	0	0	0	6540	7.2182830474
NLD	2008	516	1818249	2.712649701627210	6.259653357390400	357	0	0	0	6569	7.2160495380
JPN	2013	93	220836	1.968482948553940	5.3440698721682400	9569	0	0	1	106	8.1049601424
JPN	2012	178	242832	2.250420002308890	5.385305916784150	9569	0	0	1	536	8.1057195800
JPN	2011	233	237560	2.36735592102602	5.375773316604980	9569	0	0	1	-485	8.1065895612
JPN	2010	256	222881	2.4082399653118500	5.348073047632960	9569	0	0	1	-330	8.1053414039
JPN	2009	186	235558	2.2695129442179200	5.372097858295570	9569	0	0	1	-2836	8.1057075583
JPN	2008	173	238961	2.2380461031288000	5.378327027028170	9569	0	0	1	-2756	8.1062046367
ITA	2013	994	1665808	2.997386384397310	6.221624943441860	1437	0	0	0	-1907	7.7769269366
ITA	2012	1760	1521058	3.24551266781415	6.182145774605070	1437	0	0	0	-542	7.7748067661
ITA	2011	2223	1526315	3.3469394626989900	6.183644172310990	1437	0	0	0	-174	7.7736361633
ITA	2010	2018	1471777	3.3049211619008900	6.167842011763600	1437	0	0	0	-690	7.7728892711
ITA	2009	1626	1220907	3.211120541258050	6.086682583744180	1437	0	0	0	-1708	7.7715534194
ITA	2008	1391	1639316	3.143327129992050	6.214662677687820	1437	0	0	0	-2403	7.7695747153
IRL	2013	473	2393457	2.674861140737810	6.379025629507350	463	0	1	0	7095	6.6623120735
IRL	2012	610	2452877	2.785329835010770	6.3896757709701100	463	0	1	0	8193	6.6615189880
IRL	2011	708	2573850	2.8500332576897700	6.41058323329467	463	0	1	0	8145	6.6605613654
IRL	2010	762	2629022	2.8819549713396000	6.4197942203546000	463	0	1	0	6881	6.6589796046
IRL	2009	619	2947552	2.791690649020120	6.469461475553000	463	0	1	0	5434	6.6566132018
IRL	2008	576	3069999	2.7604224834232100	6.4871382340131600	463	0	1	0	5848	6.6522022322
IND	2013	113	375270	2.0530784434834200	5.574343847239560	7199	1	1	3	-30799	9.0976527493
IND	2012	210	339478	2.322219294733920	5.530811634910520	7199	1	1	3	-29640	9.0922597014
IND	2011	244	355596	2.3873898263387300	5.550956867068430	7199	1	1	3	-29917	9.0867712611
IND	2010	327	371030	2.514547752660290	5.569409026347430	7199	1	1	3	-29698	9.0812121182
IND	2009	211	272787	2.3242824552976900	5.4358236696399000	7199	1	1	3	-30701	9.0755973472
IND	2008	234	359339	2.369215857410140	5.555504354876860	7199	1	1	3	-32519	9.0699130432
FRA	2013	1116	3930396	3.0476641946015600	6.5944363091415200	343	0	0	0	698	7.8197312143
FRA	2012	1845	3786859	3.2659963704950800	6.578279134890580	343	0	0	0	1294	7.8174117066
FRA	2011	2517	3633490	3.4008832155483600	6.560323969276550	343	0	0	0	1463	7.8152029778
FRA	2010	2539	3618327	3.4046627008737200	6.558507812904740	343	0	0	0	517	7.8130679513
FRA	2009	2162	3784473	3.3348556896172900	6.57800541114735	343	0	0	0	-848	7.8109238872
FRA	2008	2060	3636332	3.3138672203691500	6.560663527791310	343	0	0	0	-2305	7.8086909238
FIN	2013	85	215150	1.9294189257142900	5.332741350418580	1823	0	0	0	2041	6.7355515558
FIN	2012	134	208141	2.127104798364810	5.318357636770520	1823	0	0	0	3611	6.7335159251
FIN	2011	206	231327	2.3138672203691500	5.364226325665870	1823	0	0	0	3817	6.7314495108
FIN	2010	176	170462	2.24551266781415	5.23162757963555	1823	0	0	0	2339	6.7294363009
FIN	2009	153	167331	2.184691430817600	5.223576406483980	1823	0	0	0	1044	6.7274494274
FIN	2008	146	179054	2.1643528557844400	5.252984027434060	1823	0	0	0	1735	6.7253724297
ESP	2013	900	1704476	2.9542425094393200	6.231590890492490	1264	0	0	0	-4106	7.6688276379
ESP	2012	1506	1716675	3.177824971864680	6.2346880825420500	1264	0	0	0	-3268	7.6698862420
ESP	2011	2021	1835902	3.305566313515300	6.2638494949506500	1264	0	0	0	-3069	7.6697137671
ESP	2010	1954	1809025	3.2909245593827500	6.257444568676850	1264	0	0	0	-2949	7.6681705520
ESP	2009	1641	2163809	3.215108581053090	6.335218922836120	1264	0	0	0	-2881	7.6661710242
ESP	2008	1365	1974004	3.1351326513767700	6.295348028362070	1264	0	0	0	-3475	7.6623243217
DNK	2013	103	702738	2.012837224705170	5.846793438301850	956	0	0	0	6580	6.7492496641
DNK	2012	163	636185	2.2121876044039600	5.803583425076240	956	0	0	0	7155	6.7475339215
DNK	2011	179	613862	2.2528530309798900	5.788070750009880	956	0	0	0	7030	6.7458997919
DNK	2010	150	550298	2.1760912590556800	5.740597934416570	956	0	0	0	6667	6.7441116371
DNK	2009	139	613538	2.143014800254090	5.787841466295680	956	0	0	0	3797	6.7421825134
DNK	2008	108	560479	2.03342375548695	5.748559345111230	956	0	0	0	3484	6.7398586945
DEU	2013	786	3161980	2.8954225460394100	6.499959118626830	932	0	0	0	7122	7.9064524255
DEU	2012	1146	2967232	3.059184617631370	6.472351503978040	932	0	0	0	7081	7.9053955137
DEU	2011	1252	2947044	3.097604328874410	6.4693866200082400	932	0	0	0	6180	7.9127409489
DEU	2010	1166	3003752	3.066698550423000	6.477664072980050	932	0	0	0	4064	7.9126308026
DEU	2009	908	2779754	2.9580858485210800	6.444006363842620	932	0	0	0	1130	7.9132961350
DEU	2008	826	2899571	2.9169800473203800	6.462333747514550	932	0	0	0	773	7.9143965652
CHN	2013	187	193580	2.271841606536500	5.286860485522370	9207	0	0	3	-24306	9.1327014459
CHN	2012	301	178736	2.4785664955938400	5.252212034468300	9207	0	0	3	-23834	9.1305572922
CHN	2011	389	148558	2.589949601325710	5.171896043970750	9207	0	0	3	-24760	9.1284412743
CHN	2010	347	109502	2.5403294747908700	5.039422051423000	9207	0	0	3	-25194	9.1263603504
CHN	2009	299	87174	2.4756711883244300	4.9403869741498400	9207	0	0	3	-26693	9.1242628831
CHN	2008	251	107871	2.399673721481040	5.032904704805440	9207	0	0	3	-28915	9.1221027831
CHE	2013	235	815769	2.3710678622717400	5.911567197690140	777	0	0	0	17496	6.9074910100
CHE	2012	325	832399	2.5118833609788700	5.920331549801550	777	0	0	0	17366	6.9029195473
CHE	2011	362	768005	2.558708570533170	5.8853640474603400	777	0	0	0	16501	6.8983081245
CHE	2010	291	623445	2.4638929889859100	5.794798146266710	777	0	0	0	14245	6.8934792956
CHE	2009	283	701090	2.4517864355242900	5.845773772595000	777	0	0	0	12487	6.8889558664
CHE	2008	272	702421	2.4345689040342000	5.84659748702075	777	0	0	0	11600	6.8835294236
CAN	2013	311	743858	2.492760389026840	5.871490038096500	5718	1	1	1	6998	7.5460279170
CAN	2012	561	704270	2.7489628612561600	5.8477391890143000	5718	1	1	1	7146	7.5410086956
CAN	2011	617	740207	2.7902851640332400	5.869353187820700	5718	1	1	1	6532	7.5358354478
CAN	2010	622	686040	2.7937903846908200	5.836349438261900	5718	1	1	1	5725	7.5315462786
CAN	2009	536	686872	2.72916478969277	5.836875812935840	5718	1	1	1	3915	7.5267084130
CAN	2008	518	856652	2.714329759745230	5.9328044331560700	5718	1	1	1	3762	7.5217364352
BRA	2013	157	257312	2.1958996524092300	5.410460040435990	9508	0	0	1	-21176	8.3018151956
BRA	2012	240	259717	2.380211241711610	5.414500377679190	9508	0	0	1	-20205	8.2981017281
BRA	2011	278	276358	2.444044795918080	5.441472041038530	9508	0	0	1	-20500	8.2943232029
BRA	2010	215	177508	2.3324384599156100	5.2492179307858300	9508	0	0	1	-20474	8.2905024041
BRA	2009	169	151279	2.2278867046136700	5.179778645028430	9508	0	0	1	-22063	8.2866605941
BRA	2008	156	178777	2.1931245983544600	5.25231164524517	9508	0	0	1	-23520	8.2827706289
BEL	2013	204	1188322	2.3096301674259000	6.074934137509510	320	0	0	0	4129	7.0490294514
BEL	2012	365	1112623	2.562292864456470	6.046348033377450	320	0	0	0	4986	7.0464267176
BEL	2011	401	984557	2.6031443726201800	5.993240864271880	320	0	0	0	5039	7.0432736021
BEL	2010	353	1136376	2.5477747053878200	6.05552205294809	320	0	0	0	3901	7.0382334558
BEL	2009	305	903127	2.4842998393467900	5.955748826194980	320	0	0	0	2074	7.0332827075
BEL	2008	275	970262	2.439332693830260	5.986889022709710	320	0	0	0	679	7.0297883760
AUT	2013	107	275129	2.0293837776852100	5.439536369656090	1236	0	0	0	7958	6.9280774920
AUT	2012	182	267784	2.2600713879850700	5.427784624508340	1236	0	0	0	8475	6.9258271110
AUT	2011	194	271430	2.287801729930230	5.433657846692990	1236	0	0	0	8087	6.9245990469
AUT	2010	188	288210	2.2741578492636800	5.459709045421320	1236	0	0	0	6150	6.9237501069
AUT	2009	178	286148	2.250420002308890	5.45659071480146	1236	0	0	0	4433	6.9224802225
AUT	2008	167	285664	2.222716471147580	5.455855513093770	1236	0	0	0	3437	6.9210059466
AUS	2013	384	1070192	2.5843312243675300	6.029461700171370	16983	1	1	1	7341	7.3641925311
AUS	2012	548	993438	2.7387805584843700	5.997140768176490	16983	1	1	1	8037	7.3564828694
AUS	2011	665	1093779	2.8228216453031000	6.038929580885690	16983	1	1	1	6870	7.3490831688
AUS	2010	588	986280	2.7693773260761400	5.994000226495100	16983	1	1	1	4819	7.3430499805
AUS	2009	552	912659	2.741939077729200	5.960308540862440	16983	1	1	1	5397	7.3362935894
AUS	2008	483	955702	2.683947130751510	5.980322494858870	16983	1	1	1	1166	7.3273425842
ARG	2013	46	116036	1.662757831681570	5.064592749363050	11132	0	0	1	-18700	7.6174852004
ARG	2012	70	103595	1.845098040014260	5.015338794745010	11132	0	0	1	-18700	7.6137036604
ARG	2011	71	81348	1.8512583487190800	4.910346879957070	11132	0	0	1	-18700	7.6099009535
ARG	2010	69	63455	1.8388490907372600	4.8024658484457800	11132	0	0	1	-18700	7.6061041882
ARG	2009	57	69223	1.7558748556724900	4.840250416905710	11132	0	0	1	-18700	7.6023165944
ARG	2008	72	35624	1.8573324964312700	4.551742682123170	11132	0	0	1	-18700	7.5985287901
ARE	2013	86	262321	1.9344984512435700	5.418833059248580	5465	0	0	2	23263	6.9706317711
ARE	2012	103	255340	2.012837224705170	5.4071188540464200	5465	0	0	2	23263	6.9640545061
ARE	2011	121	239052	2.0827853703164500	5.378492381519910	5465	0	0	2	21576	6.9506128962
ARE	2010	101	212603	2.0043213737826400	5.327569388476330	5465	0	0	2	22028	6.9264215284
ARE	2009	68	246273	1.8325089127062400	5.391416800820950	5465	0	0	2	24982	6.8875227241
ARE	2008	59	231743	1.7708520116421400	5.365006624769990	5465	0	0	2	34440	6.8324217257
